# Supplementary material for: Effect of Preparation Conditions of Fe@SiO2 Catalyst on Its Structure Using High-Pressure Activity Studies in a 3D-Printed SS Microreactor
Source: Molecules. 2025 Jan 13;30(2):280. doi: 10.3390/molecules30020280 (PMC11767676; doi:10.3390/molecules30020280)
Supplement: Supplementary file 1 [file molecules-30-00280-s001.zip]

Archive with 1 entries (1 files):
- molecules-3374218-supplementary.pdf
